# Supplementary material for: Poly(lactic acid) Degradation by Recombinant Cutinases from Aspergillus nidulans
Source: Polymers (Basel). 2024 Jul 12;16(14):1994. doi: 10.3390/polym16141994 (PMC11281152; doi:10.3390/polym16141994)
Supplement: Supplementary file 1 [file polymers-16-01994-s001.zip]

Archive with 1 entries (1 files):
- polymers-3065115-supplementary.pdf
